# Supplementary material for: Development of Fluorescent Sensors for Biorelevant Anions in Aqueous Media Using Positively Charged Quantum Dots
Source: Micromachines (Basel). 2024 Mar 9;15(3):373. doi: 10.3390/mi15030373 (PMC10972362; doi:10.3390/mi15030373)
Supplement: Supplementary file 1 [file micromachines-15-00373-s001.zip]

Archive with 1 entries (1 files):
- micromachines-2868371-supplementary.pdf
